# Supplementary material for: Effect of Mandibular Advancement Device Treatment on the Site-Specific Degree of Upper Airway Collapse During Drug-Induced Sleep Endoscopy
Source: J Clin Med. 2025 Nov 17;14(22):8142. doi: 10.3390/jcm14228142 (PMC12653495; doi:10.3390/jcm14228142)
Supplement: Supplementary file 1 [file jcm-14-08142-s001.zip]

Archive with 1 entries (1 files):
- jcm-3906934-supplementary.pdf
